# Supplementary material for: Mutation in Mg-Protoporphyrin IX Monomethyl Ester (Oxidative) Cyclase Gene ZmCRD1 Causes Chlorophyll-Deficiency in Maize
Source: Front Plant Sci. 2022 Jul 7;13:912215. doi: 10.3389/fpls.2022.912215 (PMC9301084; doi:10.3389/fpls.2022.912215)
Supplement: Supplementary file 3 [file Table_3.XLSX]

## Sheet: fine mapping
Online Resource 1. The genotyping result of pgl-like recombinant plants obtained using the HRM method. "H" represents heterozygous genotype that is consistent with genotype of F1 individuals, and "Y" represents homozygous genotype that is consistent with genotype of pgl mutant.
Markers		SNP3	SNP7	SNP10	SNP15	SNP20	SNP24	SNP25	SNP26	SNP61	SNP29	SNP31	SNP33	SNP34	SNP39	SNP43	SNP48	SNP52
Physical Distance		0.55Mb	1.21Mb	1.43Mb	1.55Mb	1.85Mb	1.94Mb	1.99Mb	1.99Mb	2.15Mb	2.20Mb	2.40Mb	2.43Mb	2.51Mb	2.61Mb	3.90Mb	4.67Mb	2.02Mb
Recombinant individual	Phenotype	Genotype	Genotype	Genotype	Genotype	Genotype	Genotype	Genotype	Genotype	Genotype	Genotype	Genotype	Genotype	Genotype	Genotype	Genotype	Genotype	Genotype
BY1	Yellow	Y	Y						Y								Y	H
BY8	Yellow	Y	Y						Y								Y	H
BY15	Yellow	Y	Y						Y								Y	H
BY19	Yellow	Y	Y						Y								Y	H
BY28	Yellow	Y	Y						Y								Y	H
BY45	Yellow	Y	Y						Y								Y	H
BY49	Yellow	Y	Y						Y								Y	H
BY63	Yellow	Y	Y						Y								Y	H
BY74	Yellow	Y	Y						Y								Y	H
BY79	Yellow	Y	Y						Y								Y	H
BY109	Yellow	Y	Y						Y								Y	H
BY121	Yellow	Y	Y						Y								Y	H
BY169	Yellow	Y	Y						Y								Y	H
BY185	Yellow	Y	Y						Y								Y	H
BY201	Yellow	Y	Y						Y								Y	H
BY204	Yellow	Y	Y						Y								Y	H
BY21	Yellow	Y	Y	Y					Y							Y	H	H
BY24	Yellow	Y	Y	Y					Y							Y	H	H
BY36	Yellow	Y	Y	Y					Y							Y	H	H
BY40	Yellow	Y	Y	Y					Y							Y	H	H
BY41	Yellow	Y	Y	Y					Y							Y	H	H
BY46	Yellow	Y	Y	Y					Y							Y	H	H
BY55	Yellow	Y	Y	Y					Y							Y	H	H
BY58	Yellow	Y	Y	Y					Y							Y	H	H
BY65	Yellow	Y	Y	Y					Y							Y	H	H
BY70	Yellow	Y	Y	Y					Y							Y	H	H
BY76	Yellow	Y	Y	Y					Y							Y	H	H
BY91	Yellow	Y	Y	Y					Y							Y	H	H
BY110	Yellow	Y	Y	Y					Y							Y	H	H
BY152	Yellow	Y	Y	Y					Y							Y	H	H
BY178	Yellow	Y	Y	Y					Y							Y	H	H
BY153	Yellow	Y	Y	Y					Y							Y	H	H
BY199	Yellow	Y	Y	Y					Y							Y	H	H
BY216	Yellow	Y	Y	Y					Y							Y	H	H
BY218	Yellow	Y	Y	Y					Y							Y	H	H
BY107	Yellow	Y	Y	Y	Y				Y						Y	H	H	H
BY6	Yellow	Y	Y	Y	Y	Y			Y					Y	H	H	H	H
BY103	Yellow	Y	Y	Y	Y	Y			Y					Y	H	H	H	H
BY511	Yellow						Y	Y	Y					Y	H	H	H	H
BY529	Yellow						Y	Y	Y		Y			H	H	H	H	H
BY699	Yellow						Y	Y	Y	Y	Y	H	H	H	H	H	H	H
BY213	Yellow	H	H	H	H	H	H	Y	Y	Y	Y	Y	Y	Y	Y	Y	Y	Y
BY179	Yellow	H	H	H	H	H	Y	Y	Y		Y			Y	Y	Y	Y	Y
BY181	Yellow	H	H	H	H	Y			Y					Y	Y	Y	Y	Y
BY177	Yellow	H	H	H	H	Y			Y					Y	Y	Y	Y	Y
BY171	Yellow	H	H	H	H	Y			Y					Y	Y	Y	Y	Y
BY157	Yellow	H	H	H	H	Y			Y					Y	Y	Y	Y	Y
BY156	Yellow	H	H	H	H	Y			Y					Y	Y	Y	Y	Y
BY108	Yellow	H	H	H	H	Y			Y					Y	Y	Y	Y	Y
BY101	Yellow	H	H	H	H	Y			Y					Y	Y	Y	Y	Y
BY20	Yellow	H	H	H	H	Y			Y					Y	Y	Y	Y	Y
BY163	Yellow	H	H	H	Y	Y			Y						Y	Y	Y	Y
BY112	Yellow	H	H	H	Y	Y			Y						Y	Y	Y	Y
